# Supplementary material for: Association of birth and childhood weight with risk of chronic diseases and multimorbidity in adulthood
Source: Commun Med (Lond). 2023 Jul 31;3:105. doi: 10.1038/s43856-023-00335-4 (PMC10390459; doi:10.1038/s43856-023-00335-4)
Supplement: Supplementary file 4 — Supplementary Data 1 [file 43856_2023_335_MOESM4_ESM.xlsx]

## Sheet: Sheet1
Basic characteristics of participants by birth weight and childhood body size.
	Overall	Birth weight			P value	Childhood body size			P value
		Normal birth weight	Low birth weight	High birth weight		Average	Thinner	Plumper
N	246495	190359	21626	34510		125803	79700	40992
Age at baseline, (mean [SD])	55.2 (8.1)	55.2 (8.1)	55.3 (8.1)	55.1 (8.1)	0.254	55.2 (8.1)	55.2 (8.1)	55.1 (8.2)	0.399
Sex, n (%)					0.637				0.205
Female	150,486 (61.1)	116,253 (61.1)	13,139 (60.8)	21,094 (61.1)		77,013 (61.2)	48,486 (60.8)	24,987 (61.0)
Male	96,009 (38.9)	74,106 (38.9)	8,487 (39.2)	13,416 (38.9)		48,790 (38.8)	31,214 (39.2)	16,005 (39.0)
Ethnicity, n (%)					0.039				0.558
White	238,706 (96.8)	184,346 (96.8)	20,990 (97.1)	33,370 (96.7)		121,761 (96.8)	77,235 (96.9)	39,710 (96.9)
Non-white	7,204 (2.9)	5,564 (2.9)	576 (2.7)	1,064 (3.1)		3,745 (3.0)	2,272 (2.9)	1,187 (2.9)
Unknown	585 (0.2)	449 (0.2)	60 (0.3)	76 (0.2)		297 (0.2)	193 (0.2)	95 (0.2)
Townsend deprivation index, n (%)					0.159				0.994
Low deprivation	82,125 (33.3)	63,493 (33.4)	7,289 (33.7)	11,343 (32.9)		41,964 (33.4)	26,558 (33.3)	13,603 (33.2)
Moderate deprivation	81,996 (33.3)	63,410 (33.3)	7,053 (32.6)	11,533 (33.4)		41,795 (33.2)	26,506 (33.3)	13,695 (33.4)
High deprivation	82,058 (33.3)	63,205 (33.2)	7,261 (33.6)	11,592 (33.6)		41,884 (33.3)	26,531 (33.3)	13,643 (33.3)
Unknown	316 (0.1)	251 (0.1)	23 (0.1)	42 (0.1)		160 (0.1)	105 (0.1)	51 (0.1)
Education levels, n (%)					0.543				0.046
College or above	84,305 (34.2)	65,165 (34.2)	7,460 (34.5)	11,680 (33.8)		42,832 (34.0)	27,227 (34.2)	14,246 (34.8)
Below high school	128,524 (52.1)	99,230 (52.1)	11,230 (51.9)	18,064 (52.3)		65,622 (52.2)	41,696 (52.3)	21,206 (51.7)
Unknown	33,666 (13.7)	25,964 (13.6)	2,936 (13.6)	4,766 (13.8)		17,349 (13.8)	10,777 (13.5)	5,540 (13.5)
BMI at baseline, n (%)					<0.001				<0.001
Normal weight	80,597 (32.7)	64,390 (33.8)	6,755 (31.2)	9,452 (27.4)		41,213 (32.8)	31,447 (39.5)	7,937 (19.4)
Underweight	6,420 (2.6)	5,232 (2.7)	627 (2.9)	561 (1.6)		2,778 (2.2)	3,176 (4.0)	466 (1.1)
Overweight	101,492 (41.2)	77,981 (41.0)	8,624 (39.9)	14,887 (43.1)		54,179 (43.1)	31,520 (39.5)	15,793 (38.5)
Obesity	57,986 (23.5)	42,756 (22.5)	5,620 (26.0)	9,610 (27.8)		27,633 (22.0)	13,557 (17.0)	16,796 (41.0)
Current smoking status, n (%)					0.002				0.649
Never	139,071 (56.4)	107,394 (56.4)	12,346 (57.1)	19,331 (56.0)		70,837 (56.3)	45,000 (56.5)	23,234 (56.7)
Previous	82,270 (33.4)	63,575 (33.4)	7,192 (33.3)	11,503 (33.3)		42,029 (33.4)	26,671 (33.5)	13,570 (33.1)
Current	24,444 (9.9)	18,854 (9.9)	2,036 (9.4)	3,554 (10.3)		12,567 (10.0)	7,804 (9.8)	4,073 (9.9)
Unknown	710 (0.3)	536 (0.3)	52 (0.2)	122 (0.4)		370 (0.3)	225 (0.3)	115 (0.3)
Current drinking status, n (%)					0.38				0.651
Never	8,748 (3.5)	6,778 (3.6)	730 (3.4)	1,240 (3.6)		4,514 (3.6)	2,842 (3.6)	1,392 (3.4)
Previous	8,169 (3.3)	6,267 (3.3)	761 (3.5)	1,141 (3.3)		4,169 (3.3)	2,627 (3.3)	1,373 (3.3)
Current	229,396 (93.1)	177,175 (93.1)	20,115 (93.0)	32,106 (93.0)		117,023 (93.0)	74,173 (93.1)	38,200 (93.2)
Unknown	182 (0.1)	139 (0.1)	20 (0.1)	23 (0.1)		97 (0.1)	58 (0.1)	27 (0.1)
Physical activity, n (%)					0.303				0.101
Low	37,209 (15.1)	28,700 (15.1)	3,272 (15.1)	5,237 (15.2)		19,132 (15.2)	11,932 (15.0)	6,145 (15.0)
Moderate	83,130 (33.7)	64,210 (33.7)	7,298 (33.7)	11,622 (33.7)		42,262 (33.6)	26,806 (33.6)	14,062 (34.3)
High	82,023 (33.3)	63,194 (33.2)	7,301 (33.8)	11,528 (33.4)		41,832 (33.3)	26,615 (33.4)	13,576 (33.1)
Unknown	44,133 (17.9)	34,255 (18.0)	3,755 (17.4)	6,123 (17.7)		22,577 (17.9)	14,347 (18.0)	7,209 (17.6)
Intake of fruits, n (%)					0.128				0.552
< 2.0 servings/day	78,453 (31.8)	60,543 (31.8)	6,846 (31.7)	11,064 (32.1)		39,886 (31.7)	25,407 (31.9)	13,160 (32.1)
2.0-2.9 servings/day	63,341 (25.7)	48,847 (25.7)	5,688 (26.3)	8,806 (25.5)		32,338 (25.7)	20,464 (25.7)	10,539 (25.7)
3.0-3.9 servings/day	49,208 (20.0)	38,192 (20.1)	4,238 (19.6)	6,778 (19.6)		25,129 (20.0)	15,865 (19.9)	8,214 (20.0)
≥ 4.0 servings/day	55,493 (22.5)	42,777 (22.5)	4,854 (22.4)	7,862 (22.8)		28,450 (22.6)	17,964 (22.5)	9,079 (22.1)
Intake of vegetables, n (%)					0.296				0.396
< 2.0 servings/day	83,347 (33.8)	64,301 (33.8)	7,457 (34.5)	11,589 (33.6)		42,455 (33.7)	27,041 (33.9)	13,851 (33.8)
2.0-2.9 servings/day	84,664 (34.3)	65,446 (34.4)	7,297 (33.7)	11,921 (34.5)		43,373 (34.5)	27,115 (34.0)	14,176 (34.6)
3.0-3.9 servings/day	44,949 (18.2)	34,655 (18.2)	3,959 (18.3)	6,335 (18.4)		22,890 (18.2)	14,613 (18.3)	7,446 (18.2)
≥ 4.0 servings/day	33,535 (13.6)	25,957 (13.6)	2,913 (13.5)	4,665 (13.5)		17,085 (13.6)	10,931 (13.7)	5,519 (13.5)
Maternal smoking around birth, n (%)					0.887				0.757
No	157,417 (63.9)	121,624 (63.9)	13,824 (63.9)	21,969 (63.7)		80,316 (63.8)	50,907 (63.9)	26,194 (63.9)
Yes	64,314 (26.1)	49,606 (26.1)	5,624 (26.0)	9,084 (26.3)		32,866 (26.1)	20,830 (26.1)	10,618 (25.9)
Unknown	24,764 (10.0)	19,129 (10.0)	2,178 (10.1)	3,457 (10.0)		12,621 (10.0)	7,963 (10.0)	4,180 (10.2)
Breastfed as a baby, n (%)					0.101				0.854
No	65,276 (26.5)	50,487 (26.5)	5,596 (25.9)	9,193 (26.6)		33,329 (26.5)	21,038 (26.4)	10,909 (26.6)
Yes	155,766 (63.2)	120,335 (63.2)	13,740 (63.5)	21,691 (62.9)		79,454 (63.2)	50,409 (63.2)	25,903 (63.2)
Unknown	25,453 (10.3)	19,537 (10.3)	2,290 (10.6)	3,626 (10.5)		13,020 (10.3)	8,253 (10.4)	4,180 (10.2)
Multimorbidity status, n (%)					<0.001				<0.001
No	189,424 (76.8)	148,141 (77.8)	15,204 (70.3)	26,079 (75.6)		98,625 (78.4)	60,167 (75.5)	30,632 (74.7)
Yes	57,071 (23.2)	42,218 (22.2)	6,422 (29.7)	8,431 (24.4)		27,178 (21.6)	19,533 (24.5)	10,360 (25.3)
