# Supplementary material for: Association of birth and childhood weight with risk of chronic diseases and multimorbidity in adulthood
Source: Commun Med (Lond). 2023 Jul 31;3:105. doi: 10.1038/s43856-023-00335-4 (PMC10390459; doi:10.1038/s43856-023-00335-4)
Supplement: Supplementary file 5 — Supplementary Data 2 [file 43856_2023_335_MOESM5_ESM.xlsx]

## Sheet: Sheet1
Basic characteristics of participants by multimorbidity status during follow-up.
		Overall	Multimorbidity		P value
			No	Yes
N		246495	189424	57071
Age at baseline, (mean [SD])		55.2 (8.1)	55.2 (8.1)	55.2 (8.1)	0.801
Sex, n (%)	Female	150,486 (61.1)	115,666 (61.1)	34,820 (61.0)	0.833
	Male	96,009 (38.9)	73,758 (38.9)	22,251 (39.0)
Ethnicity, n (%)	White	238,706 (96.8)	183,409 (96.8)	55,297 (96.9)	0.723
	Non-white	7,204 (2.9)	5,564 (2.9)	1,640 (2.9)
	Unknown	585 (0.2)	451 (0.2)	134 (0.2)
Town deprivation index, n (%)	Low deprivation	82,125 (33.3)	63,105 (33.3)	19,020 (33.3)	0.929
	Moderate deprivation	81,996 (33.3)	63,032 (33.3)	18,964 (33.2)
	High deprivation	82,058 (33.3)	63,049 (33.3)	19,009 (33.3)
	Unknown	316 (0.1)	238 (0.1)	78 (0.1)
Education levels, n (%)	College or above	84,305 (34.2)	64,940 (34.3)	19,365 (33.9)	0.175
	Below high school	128,524 (52.1)	98,573 (52.0)	29,951 (52.5)
	Unknown	33,666 (13.7)	25,911 (13.7)	7,755 (13.6)
Birth weight, n (%)	Low birth weight	21,626 (8.8)	15,204 (8.0)	6,422 (11.3)	<0.001
	Normal birth weight	190,359 (77.2)	148,141 (78.2)	42,218 (74.0)
	High birth weight	34,510 (14.0)	26,079 (13.8)	8,431 (14.8)
Childhood body size, n (%)	Thinner	79,700 (32.3)	60,167 (31.8)	19,533 (34.2)	<0.001
	Average	125,803 (51.0)	125,803 (51.0)	27,178 (47.6)
	Plumper	40,992 (16.6)	30,632 (16.2)	10,360 (18.2)
BMI at baseline, n (%)	Underweight	6,420 (2.6)	5,452 (2.9)	968 (1.7)	<0.001
	Normal weight	80,597 (32.7)	67,684 (35.7)	12,913 (22.6)
	Overweight	101,492 (41.2)	78,399 (41.4)	23,093 (40.5)
	Obesity	57,986 (23.5)	37,889 (20.0)	20,097 (35.2)
Current smoking status, n (%)	Never	139,071 (56.4)	106,833 (56.4)	32,238 (56.5)	0.963
	Previous	82,270 (33.4)	63,272 (33.4)	18,998 (33.3)
	Current	24,444 (9.9)	18,772 (9.9)	5,672 (9.9)
	Unknown	710 (0.3)	547 (0.3)	163 (0.3)
Current drinking status, n (%)	Never	8,748 (3.5)	6,728 (3.6)	2,020 (3.5)	0.996
	Previous	8,169 (3.3)	6,285 (3.3)	1,884 (3.3)
	Current	229,396 (93.1)	176,271 (93.1)	53,125 (93.1)
	Unknown	182 (0.1)	140 (0.1)	42 (0.1)
Physical activity, n (%)	Low	37,209 (15.1)	28,759 (15.2)	8,450 (14.8)	0.005
	Moderate	83,130 (33.7)	64,082 (33.8)	19,048 (33.4)
	High	82,023 (33.3)	62,826 (33.2)	19,197 (33.6)
	Unknown	44,133 (17.9)	33,757 (17.8)	10,376 (18.2)
Intake of fruits, n (%)	< 2.0 servings/day	78,453 (31.8)	60,180 (31.8)	18,273 (32.0)	0.182
	2.0-2.9 servings/day	63,341 (25.7)	48,781 (25.8)	14,560 (25.5)
	3.0-3.9 servings/day	49,208 (20.0)	37,698 (19.9)	11,510 (20.2)
	≥ 4.0 servings/day	55,493 (22.5)	42,765 (22.6)	12,728 (22.3)
Intake of vegetables, n (%)	< 2.0 servings/day	83,347 (33.8)	64,006 (33.8)	19,341 (33.9)	0.334
	2.0-2.9 servings/day	84,664 (34.3)	65,143 (34.4)	19,521 (34.2)
	3.0-3.9 servings/day	44,949 (18.2)	34,617 (18.3)	10,332 (18.1)
	≥ 4.0 servings/day	33,535 (13.6)	25,658 (13.5)	7,877 (13.8)
Maternal smoking around birth, n (%)	No	157,417 (63.9)	120,999 (63.9)	36,418 (63.8)	0.829
	Yes	64,314 (26.1)	49,372 (26.1)	14,942 (26.2)
	Unknown	24,764 (10.0)	19,053 (10.1)	5,711 (10.0)
Breastfed as a baby, n (%)	No	65,276 (26.5)	50,105 (26.5)	15,171 (26.6)	0.399
	Yes	155,766 (63.2)	119,676 (63.2)	36,090 (63.2)
	Unknown	25,453 (10.3)	19,643 (10.4)	5,810 (10.2)
